# Supplementary material for: A 6.3 Mb maternally derived microduplication of 20p13p12.2 in a fetus with Brachydactyly type D and related literature review
Source: Mol Cytogenet. 2022 Feb 28;15:6. doi: 10.1186/s13039-022-00584-3 (PMC8887085; doi:10.1186/s13039-022-00584-3)
Supplement: Supplementary file 1 — Additional file 1. Table S1: The bioinformatic quality index of Trio ES of the fetus and mother and Table S2: The 6.3 Mb microduplication on chromosome 20 was detected by Trio ES data of the fetus and mother. [file 13039_2022_584_MOESM1_ESM.xlsx]

## Sheet: Table S1
Table S1: The bioinformatic quality index of Trio ES of the fetus and mother.
Samples	Sequencing platform	Unique aligned(Mb)	Total pass clean bases(Mb)	Unique mapping rate (%)	Duplicate reads (ratio of total reads)	Mapped reads (ratio of total reads)	Average sequencing depth on target	Fraction of target covered at least 20x
Index	Illumina Novaseq 6000	48183009	10427339538	0.7358	17297951(26.42%)	65480960(91.64%)	74.7	0.9817
Father	Illumina Novaseq 6000	64449937	14126357298	0.7187	25231562(28.13%)	89681499(92.19%)	102.54	0.9912
Mother	Illumina Novaseq 6000	53548643	11147375644	0.7575	17140697(24.25%)	70689340(92.13%)	84.91	0.9881

## Sheet: Table S2
Table S2: The 6.3 Mb microduplication on chromosome 20 was detected by Trio ES data of the fetus and mother.
Sample	Type	CNV region	Size	Copy number	Cytoband	Clinical level	Disease	RefSeq genes	Omim genes covered by the CNV
Fetus	Duplication	chr20:4675054-10673742_dup	6.00 Mb	3.09	20p13-p12.2	VUS	NA	PRNP;PRND;PRNT;RASSF2;SLC23A2;TMEM230;PCNA;PCNA-AS1;CDS2;PROKR2;LINC00658;LOC643406;LINC00654;LINC01729;GPCPD1;SHLD1;CHGB;TRMT6;MCM8;MCM8-AS1;CRLS1;LRRN4;FERMT1;CASC20;LINC01713;BMP2;LINC01428;LINC01751;LINC01706;MIR8062;HAO1;TMX4;PLCB1;PLCB1-IT1;RNU105B;PLCB4;LAMP5-AS1;LAMP5;PAK5;PARAL1;SNAP25-AS1;ANKEF1;SNAP25;MKKS;SLX4IP;JAG1;MIR6870	PRNP;PCNA;PROKR2;MCM8;FERMT1;BMP2;PLCB1;PLCB4;SNAP25;MKKS;JAG1
Mother	Duplication	chr20:4675054-10673742_dup	6.00 Mb	3.09	20p13-p12.2	VUS	NA	PRNP;PRND;PRNT;RASSF2;SLC23A2;TMEM230;PCNA;PCNA-AS1;CDS2;PROKR2;LINC00658;LOC643406;LINC00654;LINC01729;GPCPD1;SHLD1;CHGB;TRMT6;MCM8;MCM8-AS1;CRLS1;LRRN4;FERMT1;CASC20;LINC01713;BMP2;LINC01428;LINC01751;LINC01706;MIR8062;HAO1;TMX4;PLCB1;PLCB1-IT1;RNU105B;PLCB4;LAMP5-AS1;LAMP5;PAK5;PARAL1;SNAP25-AS1;ANKEF1;SNAP25;MKKS;SLX4IP;JAG1;MIR6870	PRNP;PCNA;PROKR2;MCM8;FERMT1;BMP2;PLCB1;PLCB4;SNAP25;MKKS;JAG1
